# Supplementary material for: Monoclonal Antibodies Targeting Porcine Macrophages Are Able to Inhibit the Cell Entry of Macrophage-Tropic Viruses (PRRSV and ASFV)
Source: Viruses. 2025 Jan 24;17(2):167. doi: 10.3390/v17020167 (PMC11860747; doi:10.3390/v17020167)
Supplement: Supplementary file 1 [file viruses-17-00167-s001.zip]

Archive with 1 entries (1 files):
- viruses-3428677-supplementary.pdf
